# Supplementary material for: DanHong injection targets endothelin receptor type B and angiotensin II receptor type 1 in protection against cardiac hypertrophy
Source: Oncotarget. 2017 Oct 13;8(61):103393–409. doi: 10.18632/oncotarget.21900 (PMC5732736; doi:10.18632/oncotarget.21900)
Supplement: Supplementary file 2 [file oncotarget-08-103393-s002.xlsx]

## Sheet: OMIM
CMH10	OMIM myocardial hypertrophy
CMH1	OMIM myocardial hypertrophy
MYL2	OMIM myocardial hypertrophy
CMH6	OMIM myocardial hypertrophy
IGF1	OMIM myocardial hypertrophy
RCM1	OMIM myocardial hypertrophy
NS1	OMIM myocardial hypertrophy
CFC2	OMIM myocardial hypertrophy
CIB1	OMIM myocardial hypertrophy
CMT1B	OMIM myocardial hypertrophy
APLN	OMIM myocardial hypertrophy
APLNR	OMIM myocardial hypertrophy
EDN1	OMIM myocardial hypertrophy
CMD1M	OMIM myocardial hypertrophy
RAC1	OMIM myocardial hypertrophy
HRPT1	OMIM myocardial hypertrophy
OBSCN	OMIM myocardial hypertrophy
MRD20	OMIM myocardial hypertrophy
DMPK	OMIM myocardial hypertrophy
GATA4	OMIM myocardial hypertrophy
MYBPC3	OMIM myocardial hypertrophy
MYH7	OMIM myocardial hypertrophy
CMH17	OMIM myocardial hypertrophy
AGTR1	OMIM myocardial hypertrophy
KRAS	OMIM myocardial hypertrophy
CMH12	OMIM myocardial hypertrophy
DCWHK	OMIM myocardial hypertrophy
NDUFAF1	OMIM myocardial hypertrophy
MYH6	OMIM myocardial hypertrophy
EOMFC	OMIM myocardial hypertrophy
PPARD	OMIM myocardial hypertrophy
AKT1	OMIM myocardial hypertrophy
GACI1	OMIM myocardial hypertrophy
CMH21	OMIM myocardial hypertrophy
RXRA	OMIM myocardial hypertrophy
PPP2CA	OMIM myocardial hypertrophy
TPM1	OMIM myocardial hypertrophy
HFE2A	OMIM myocardial hypertrophy
XMPMA	OMIM myocardial hypertrophy
CMD1AA	OMIM myocardial hypertrophy
CMD1A	OMIM myocardial hypertrophy
TGD	OMIM myocardial hypertrophy
BTHS	OMIM myocardial hypertrophy
AGT	OMIM myocardial hypertrophy
CTSL	OMIM myocardial hypertrophy
GLA	OMIM myocardial hypertrophy
CMH11	OMIM myocardial hypertrophy
NAB1	OMIM myocardial hypertrophy
LVNC1	OMIM myocardial hypertrophy
MYZAP	OMIM myocardial hypertrophy
KLF15	OMIM myocardial hypertrophy
SLC2A4	OMIM myocardial hypertrophy
RYR2	OMIM myocardial hypertrophy
ACE	OMIM myocardial hypertrophy
FHL1	OMIM myocardial hypertrophy
HSD11B2	OMIM myocardial hypertrophy
KHK	OMIM myocardial hypertrophy
SF3B1	OMIM myocardial hypertrophy
NKX2-5	OMIM myocardial hypertrophy
MYL3	OMIM myocardial hypertrophy
TNF	OMIM myocardial hypertrophy
GPX1	OMIM myocardial hypertrophy
HDAC2	OMIM myocardial hypertrophy
NOS1	OMIM myocardial hypertrophy
CMH4	OMIM myocardial hypertrophy
NOS3	OMIM myocardial hypertrophy
TNNT2	OMIM myocardial hypertrophy
ADAM17	OMIM myocardial hypertrophy
PIM1	OMIM myocardial hypertrophy
SPP1	OMIM myocardial hypertrophy
LDB3	OMIM myocardial hypertrophy
TNNI3K	OMIM myocardial hypertrophy
ILK	OMIM myocardial hypertrophy
DMD	OMIM myocardial hypertrophy
EDMD5	OMIM myocardial hypertrophy
WBS	OMIM myocardial hypertrophy
FNIP1	OMIM myocardial hypertrophy
ROCK1	OMIM myocardial hypertrophy
TXNIP	OMIM myocardial hypertrophy
TXN	OMIM myocardial hypertrophy
VCL	OMIM myocardial hypertrophy
CSTLO	OMIM myocardial hypertrophy
HOPX	OMIM myocardial hypertrophy
ARVD11	OMIM myocardial hypertrophy
SPRY1	OMIM myocardial hypertrophy
MIR21	OMIM myocardial hypertrophy
FPLD2	OMIM myocardial hypertrophy
PPP3R1	OMIM myocardial hypertrophy
MFM1	OMIM myocardial hypertrophy
NFATC1	OMIM myocardial hypertrophy
CMD1D	OMIM myocardial hypertrophy
SSS2	OMIM myocardial hypertrophy
CMD1I	OMIM myocardial hypertrophy
PIK3CG	OMIM myocardial hypertrophy
PPARG	OMIM myocardial hypertrophy
NFATC2	OMIM myocardial hypertrophy
NFATC3	OMIM myocardial hypertrophy
NF1	OMIM myocardial hypertrophy
MDDGA4	OMIM myocardial hypertrophy
MIR199A1	OMIM myocardial hypertrophy
HIF1A	OMIM myocardial hypertrophy
HML	OMIM myocardial hypertrophy
LPRD1	OMIM myocardial hypertrophy
PLN	OMIM myocardial hypertrophy
MAPK14	OMIM myocardial hypertrophy
CMD1S	OMIM myocardial hypertrophy
SCN5A	OMIM myocardial hypertrophy
JPH2	OMIM myocardial hypertrophy
TAZ	OMIM myocardial hypertrophy
PTEN	OMIM myocardial hypertrophy
PKD1	OMIM myocardial hypertrophy
MYPN	OMIM myocardial hypertrophy
ANKRD1	OMIM myocardial hypertrophy
CWS1	OMIM myocardial hypertrophy
MSLHP	OMIM myocardial hypertrophy
JHB	OMIM myocardial hypertrophy
VF1	OMIM myocardial hypertrophy
ADCAD1	OMIM myocardial hypertrophy
PDE3A	OMIM myocardial hypertrophy
GSTP1	OMIM myocardial hypertrophy
ESR1	OMIM myocardial hypertrophy
CAMK2D	OMIM myocardial hypertrophy
CACTD	OMIM myocardial hypertrophy
VEGFA	OMIM myocardial hypertrophy
S100A1	OMIM myocardial hypertrophy
LMNA	OMIM myocardial hypertrophy
TTR	OMIM myocardial hypertrophy
CAV3	OMIM myocardial hypertrophy
GATA6	OMIM myocardial hypertrophy
ARVD1	OMIM myocardial hypertrophy
PITX2	OMIM myocardial hypertrophy
HRAS	OMIM myocardial hypertrophy
TLR4	OMIM myocardial hypertrophy
ALMS	OMIM myocardial hypertrophy
EDMD2	OMIM myocardial hypertrophy
DM2	OMIM myocardial hypertrophy
MYOCD	OMIM myocardial hypertrophy
LIF	OMIM myocardial hypertrophy
PVNH1	OMIM myocardial hypertrophy
YARS2	OMIM myocardial hypertrophy
ADAMTS7	OMIM myocardial hypertrophy
ADRB1	OMIM myocardial hypertrophy
UTS2	OMIM myocardial hypertrophy
LAMA4	OMIM myocardial hypertrophy
AR	OMIM myocardial hypertrophy
GACI2	OMIM myocardial hypertrophy
ARCL1B	OMIM myocardial hypertrophy
ID3	OMIM myocardial hypertrophy
ID2	OMIM myocardial hypertrophy
ID1	OMIM myocardial hypertrophy
LTA	OMIM myocardial hypertrophy
PDB6	OMIM myocardial hypertrophy
MTPN	OMIM myocardial hypertrophy
DSG2	OMIM myocardial hypertrophy
SGCD	OMIM myocardial hypertrophy
PRKAG2	OMIM myocardial hypertrophy
EBLA	OMIM myocardial hypertrophy
NFKB1	OMIM myocardial hypertrophy
NFATC4	OMIM myocardial hypertrophy
MIB1	OMIM myocardial hypertrophy
CMH8	OMIM myocardial hypertrophy
HCN4	OMIM myocardial hypertrophy
SCFAI	OMIM myocardial hypertrophy
GDF15	OMIM myocardial hypertrophy
MMP2	OMIM myocardial hypertrophy
NEM3	OMIM myocardial hypertrophy
TBX2	OMIM myocardial hypertrophy
UGDH	OMIM myocardial hypertrophy
HSD11B1	OMIM myocardial hypertrophy
PPP3CA	OMIM myocardial hypertrophy
ADRB2	OMIM myocardial hypertrophy
CMD1L	OMIM myocardial hypertrophy
CXCL12	OMIM myocardial hypertrophy
MPO	OMIM myocardial hypertrophy
TBX20	OMIM myocardial hypertrophy
GJA1	OMIM myocardial hypertrophy

## Sheet: HPO
HP:0001712	Left ventricular hypertrophy	7168	TPM1
HP:0001712	Left ventricular hypertrophy	1282	COL4A1
HP:0001712	Left ventricular hypertrophy	29954	POMT2
HP:0001712	Left ventricular hypertrophy	8195	MKKS
HP:0001712	Left ventricular hypertrophy	4867	NPHP1
HP:0001712	Left ventricular hypertrophy	5894	RAF1
HP:0001712	Left ventricular hypertrophy	776	CACNA1D
HP:0001712	Left ventricular hypertrophy	9992	KCNE2
HP:0001712	Left ventricular hypertrophy	11020	IFT27
HP:0001712	Left ventricular hypertrophy	4878	NPPA
HP:0001712	Left ventricular hypertrophy	4624	MYH6
HP:0001712	Left ventricular hypertrophy	4625	MYH7
HP:0001712	Left ventricular hypertrophy	19	ABCA1
HP:0001712	Left ventricular hypertrophy	5663	PSEN1
HP:0001712	Left ventricular hypertrophy	5664	PSEN2
HP:0001712	Left ventricular hypertrophy	11041	B4GAT1
HP:0001712	Left ventricular hypertrophy	1829	DSG2
HP:0001712	Left ventricular hypertrophy	79147	FKRP
HP:0001712	Left ventricular hypertrophy	57644	MYH7B
HP:0001712	Left ventricular hypertrophy	6444	SGCD
HP:0001712	Left ventricular hypertrophy	1837	DTNA
HP:0001712	Left ventricular hypertrophy	26160	IFT172
HP:0001712	Left ventricular hypertrophy	10806	SDCCAG8
HP:0001712	Left ventricular hypertrophy	148789	B3GALNT2
HP:0001712	Left ventricular hypertrophy	54585	LZTFL1
HP:0001712	Left ventricular hypertrophy	80184	CEP290
HP:0001712	Left ventricular hypertrophy	9531	BAG3
HP:0001712	Left ventricular hypertrophy	22845	DOLK
HP:0001712	Left ventricular hypertrophy	2626	GATA4
HP:0001712	Left ventricular hypertrophy	51778	MYOZ2
HP:0001712	Left ventricular hypertrophy	92482	BBIP1
HP:0001712	Left ventricular hypertrophy	2627	GATA6
HP:0001712	Left ventricular hypertrophy	1605	DAG1
HP:0001712	Left ventricular hypertrophy	70	ACTC1
HP:0001712	Left ventricular hypertrophy	582	BBS1
HP:0001712	Left ventricular hypertrophy	3910	LAMA4
HP:0001712	Left ventricular hypertrophy	57158	JPH2
HP:0001712	Left ventricular hypertrophy	583	BBS2
HP:0001712	Left ventricular hypertrophy	55624	POMGNT1
HP:0001712	Left ventricular hypertrophy	585	BBS4
HP:0001712	Left ventricular hypertrophy	729920	ISPD
HP:0001712	Left ventricular hypertrophy	10060	ABCC9
HP:0001712	Left ventricular hypertrophy	137814	NKX2-6
HP:0001712	Left ventricular hypertrophy	140628	GATA5
HP:0001712	Left ventricular hypertrophy	88	ACTN2
HP:0001712	Left ventricular hypertrophy	9049	AIP
HP:0001712	Left ventricular hypertrophy	10329	TMEM5
HP:0001712	Left ventricular hypertrophy	10585	POMT1
HP:0001712	Left ventricular hypertrophy	129880	BBS5
HP:0001712	Left ventricular hypertrophy	10587	TXNRD2
HP:0001712	Left ventricular hypertrophy	83550	GPR101
HP:0001712	Left ventricular hypertrophy	27241	BBS9
HP:0001712	Left ventricular hypertrophy	7273	TTN
HP:0001712	Left ventricular hypertrophy	8557	TCAP
HP:0001712	Left ventricular hypertrophy	282996	RBM20
HP:0001712	Left ventricular hypertrophy	8048	CSRP3
HP:0001712	Left ventricular hypertrophy	51057	WDPCP
HP:0001712	Left ventricular hypertrophy	26229	B3GAT3
HP:0001712	Left ventricular hypertrophy	54903	MKS1
HP:0001712	Left ventricular hypertrophy	79738	BBS10
HP:0001712	Left ventricular hypertrophy	57724	EPG5
HP:0001712	Left ventricular hypertrophy	1410	CRYAB
HP:0001712	Left ventricular hypertrophy	27010	TPK1
HP:0001712	Left ventricular hypertrophy	84100	ARL6
HP:0001712	Left ventricular hypertrophy	123016	TTC8
HP:0001712	Left ventricular hypertrophy	1674	DES
HP:0001712	Left ventricular hypertrophy	2702	GJA5
HP:0001712	Left ventricular hypertrophy	11155	LDB3
HP:0001712	Left ventricular hypertrophy	2717	GLA
HP:0001712	Left ventricular hypertrophy	84892	POMGNT2
HP:0001712	Left ventricular hypertrophy	3741	KCNA5
HP:0001712	Left ventricular hypertrophy	9631	NUP155
HP:0001712	Left ventricular hypertrophy	4000	LMNA
HP:0001712	Left ventricular hypertrophy	4512	COX1
HP:0001712	Left ventricular hypertrophy	4513	COX2
HP:0001712	Left ventricular hypertrophy	4514	COX3
HP:0001712	Left ventricular hypertrophy	3753	KCNE1
HP:0001712	Left ventricular hypertrophy	2218	FKTN
HP:0001712	Left ventricular hypertrophy	22954	TRIM32
HP:0001712	Left ventricular hypertrophy	55212	BBS7
HP:0001712	Left ventricular hypertrophy	3759	KCNJ2
HP:0001712	Left ventricular hypertrophy	3764	KCNJ8
HP:0001712	Left ventricular hypertrophy	2997	GYS1
HP:0001712	Left ventricular hypertrophy	4535	ND1
HP:0001712	Left ventricular hypertrophy	6327	SCN2B
HP:0001712	Left ventricular hypertrophy	84665	MYPN
HP:0001712	Left ventricular hypertrophy	57017	COQ9
HP:0001712	Left ventricular hypertrophy	4538	ND4
HP:0001712	Left ventricular hypertrophy	6330	SCN4B
HP:0001712	Left ventricular hypertrophy	6331	SCN5A
HP:0001712	Left ventricular hypertrophy	4540	ND5
HP:0001712	Left ventricular hypertrophy	5308	PITX2
HP:0001712	Left ventricular hypertrophy	4541	ND6
HP:0001712	Left ventricular hypertrophy	57534	MIB1
HP:0001712	Left ventricular hypertrophy	57798	GATAD1
HP:0001712	Left ventricular hypertrophy	3784	KCNQ1
HP:0001712	Left ventricular hypertrophy	7112	TMPO
HP:0001712	Left ventricular hypertrophy	1482	NKX2-5
HP:0001712	Left ventricular hypertrophy	4558	TRNF
HP:0001712	Left ventricular hypertrophy	4564	TRNH
HP:0001712	Left ventricular hypertrophy	4567	TRNL1
HP:0001712	Left ventricular hypertrophy	2778	GNAS
HP:0001712	Left ventricular hypertrophy	1756	DMD
HP:0001712	Left ventricular hypertrophy	4572	TRNQ
HP:0001712	Left ventricular hypertrophy	51422	PRKAG2
HP:0001712	Left ventricular hypertrophy	4574	TRNS1
HP:0001712	Left ventricular hypertrophy	7134	TNNC1
HP:0001712	Left ventricular hypertrophy	4575	TRNS2
HP:0001712	Left ventricular hypertrophy	7137	TNNI3
HP:0001712	Left ventricular hypertrophy	2274	FHL2
HP:0001712	Left ventricular hypertrophy	4578	TRNW
HP:0001712	Left ventricular hypertrophy	7139	TNNT2
HP:0001712	Left ventricular hypertrophy	84197	POMK
HP:0001712	Left ventricular hypertrophy	29925	GMPPB
HP:0001712	Left ventricular hypertrophy	5350	PLN
HP:0001712	Left ventricular hypertrophy	63976	PRDM16
HP:0001712	Left ventricular hypertrophy	91624	NEXN
HP:0001712	Left ventricular hypertrophy	166379	BBS12
HP:0001712	Left ventricular hypertrophy	6389	SDHA
HP:0001712	Left ventricular hypertrophy	6901	TAZ
HP:0001712	Left ventricular hypertrophy	7414	VCL
HP:0001712	Left ventricular hypertrophy	4088	SMAD3
HP:0001712	Left ventricular hypertrophy	55800	SCN3B
HP:0001712	Left ventricular hypertrophy	9215	LARGE
HP:0001712	Left ventricular hypertrophy	4607	MYBPC3
